# Supplementary material for: Expression of human uncoupling protein-3 in Drosophila insulin-producing cells increases insulin-like peptide (DILP) levels and shortens lifespan
Source: Exp Gerontol. 2009 May;44(5):316–27. doi: 10.1016/j.exger.2009.02.001 (PMC2698063; doi:10.1016/j.exger.2009.02.001)
Supplement: Supplementary Table 2 [file mmc2.xls]

## Sheet: Table for data of figure 4
Figure 4A, 4C (females)						Figure 4B, 4D (males)
Genotype	Age	Nx	dx	cx		Genotype	Age	Nx	dx	cx
hUCP3-2A / elav-GS fem, +RU	0	200	0	0		hUCP3-2A / elav-GS male, +RU	0	200	0	0
hUCP3-2A / elav-GS fem, +RU	4	200	0	21		hUCP3-2A / elav-GS male, +RU	4	200	0	9
hUCP3-2A / elav-GS fem, +RU	7	179	0	2		hUCP3-2A / elav-GS male, +RU	7	191	0	4
hUCP3-2A / elav-GS fem, +RU	9	177	2	1		hUCP3-2A / elav-GS male, +RU	9	187	0	2
hUCP3-2A / elav-GS fem, +RU	11	174	2	0		hUCP3-2A / elav-GS male, +RU	11	185	1	0
hUCP3-2A / elav-GS fem, +RU	12	172	1	0		hUCP3-2A / elav-GS male, +RU	13	184	1	0
hUCP3-2A / elav-GS fem, +RU	14	171	1	2		hUCP3-2A / elav-GS male, +RU	14	183	1	0
hUCP3-2A / elav-GS fem, +RU	16	168	1	0		hUCP3-2A / elav-GS male, +RU	16	182	0	2
hUCP3-2A / elav-GS fem, +RU	18	167	3	0		hUCP3-2A / elav-GS male, +RU	18	180	0	1
hUCP3-2A / elav-GS fem, +RU	19	164	3	0		hUCP3-2A / elav-GS male, +RU	22	179	3	0
hUCP3-2A / elav-GS fem, +RU	22	161	9	0		hUCP3-2A / elav-GS male, +RU	23	176	4	4
hUCP3-2A / elav-GS fem, +RU	23	152	3	2		hUCP3-2A / elav-GS male, +RU	24	168	2	0
hUCP3-2A / elav-GS fem, +RU	24	147	2	0		hUCP3-2A / elav-GS male, +RU	25	166	3	0
hUCP3-2A / elav-GS fem, +RU	25	145	1	0		hUCP3-2A / elav-GS male, +RU	26	163	5	0
hUCP3-2A / elav-GS fem, +RU	26	144	7	0		hUCP3-2A / elav-GS male, +RU	27	158	4	0
hUCP3-2A / elav-GS fem, +RU	27	137	4	0		hUCP3-2A / elav-GS male, +RU	28	154	3	2
hUCP3-2A / elav-GS fem, +RU	28	133	1	2		hUCP3-2A / elav-GS male, +RU	29	149	6	0
hUCP3-2A / elav-GS fem, +RU	29	130	5	0		hUCP3-2A / elav-GS male, +RU	30	143	4	0
hUCP3-2A / elav-GS fem, +RU	30	125	3	1		hUCP3-2A / elav-GS male, +RU	31	139	6	0
hUCP3-2A / elav-GS fem, +RU	31	121	6	0		hUCP3-2A / elav-GS male, +RU	32	133	2	3
hUCP3-2A / elav-GS fem, +RU	32	115	3	0		hUCP3-2A / elav-GS male, +RU	33	128	5	0
hUCP3-2A / elav-GS fem, +RU	33	112	4	0		hUCP3-2A / elav-GS male, +RU	34	123	3	0
hUCP3-2A / elav-GS fem, +RU	34	108	6	0		hUCP3-2A / elav-GS male, +RU	35	120	5	3
hUCP3-2A / elav-GS fem, +RU	35	102	7	0		hUCP3-2A / elav-GS male, +RU	36	112	5	1
hUCP3-2A / elav-GS fem, +RU	36	95	4	0		hUCP3-2A / elav-GS male, +RU	37	106	4	0
hUCP3-2A / elav-GS fem, +RU	37	91	6	0		hUCP3-2A / elav-GS male, +RU	41	102	17	2
hUCP3-2A / elav-GS fem, +RU	41	85	29	3		hUCP3-2A / elav-GS male, +RU	42	83	5	0
hUCP3-2A / elav-GS fem, +RU	42	53	3	0		hUCP3-2A / elav-GS male, +RU	43	78	10	0
hUCP3-2A / elav-GS fem, +RU	43	50	7	0		hUCP3-2A / elav-GS male, +RU	44	68	7	3
hUCP3-2A / elav-GS fem, +RU	44	43	3	2		hUCP3-2A / elav-GS male, +RU	45	58	6	0
hUCP3-2A / elav-GS fem, +RU	45	38	1	0		hUCP3-2A / elav-GS male, +RU	46	52	3	0
hUCP3-2A / elav-GS fem, +RU	46	37	1	1		hUCP3-2A / elav-GS male, +RU	47	49	5	0
hUCP3-2A / elav-GS fem, +RU	47	35	1	0		hUCP3-2A / elav-GS male, +RU	48	44	1	0
hUCP3-2A / elav-GS fem, +RU	49	34	3	0		hUCP3-2A / elav-GS male, +RU	49	43	2	2
hUCP3-2A / elav-GS fem, +RU	50	31	6	0		hUCP3-2A / elav-GS male, +RU	50	39	5	0
hUCP3-2A / elav-GS fem, +RU	54	25	2	0		hUCP3-2A / elav-GS male, +RU	51	34	4	0
hUCP3-2A / elav-GS fem, +RU	55	23	2	0		hUCP3-2A / elav-GS male, +RU	52	30	4	0
hUCP3-2A / elav-GS fem, +RU	56	21	2	0		hUCP3-2A / elav-GS male, +RU	53	26	6	1
hUCP3-2A / elav-GS fem, +RU	57	19	3	0		hUCP3-2A / elav-GS male, +RU	54	19	2	0
hUCP3-2A / elav-GS fem, +RU	59	16	2	0		hUCP3-2A / elav-GS male, +RU	55	17	2	0
hUCP3-2A / elav-GS fem, +RU	60	14	4	0		hUCP3-2A / elav-GS male, +RU	56	15	4	0
hUCP3-2A / elav-GS fem, +RU	61	10	3	0		hUCP3-2A / elav-GS male, +RU	57	11	1	0
hUCP3-2A / elav-GS fem, +RU	63	7	2	0		hUCP3-2A / elav-GS male, +RU	58	10	2	0
hUCP3-2A / elav-GS fem, +RU	64	5	1	0		hUCP3-2A / elav-GS male, +RU	59	8	1	0
hUCP3-2A / elav-GS fem, +RU	65	4	1	0		hUCP3-2A / elav-GS male, +RU	61	7	2	0
hUCP3-2A / elav-GS fem, +RU	67	3	1	0		hUCP3-2A / elav-GS male, +RU	62	5	2	0
hUCP3-2A / elav-GS fem, +RU	70	2	2	0		hUCP3-2A / elav-GS male, +RU	63	3	1	0
hUCP3-2A / elav-GS fem, -RU	0	200	0	0		hUCP3-2A / elav-GS male, +RU	65	2	1	0
hUCP3-2A / elav-GS fem, -RU	4	200	0	11		hUCP3-2A / elav-GS male, +RU	68	1	1	0
hUCP3-2A / elav-GS fem, -RU	7	189	0	4		hUCP3-2A / elav-GS male, -RU	0	200	0	0
hUCP3-2A / elav-GS fem, -RU	9	185	1	1		hUCP3-2A / elav-GS male, -RU	4	200	0	9
hUCP3-2A / elav-GS fem, -RU	11	183	0	4		hUCP3-2A / elav-GS male, -RU	7	191	0	13
hUCP3-2A / elav-GS fem, -RU	13	179	2	0		hUCP3-2A / elav-GS male, -RU	8	178	0	1
hUCP3-2A / elav-GS fem, -RU	14	177	1	0		hUCP3-2A / elav-GS male, -RU	9	177	0	3
hUCP3-2A / elav-GS fem, -RU	17	176	1	0		hUCP3-2A / elav-GS male, -RU	10	174	1	0
hUCP3-2A / elav-GS fem, -RU	19	175	1	0		hUCP3-2A / elav-GS male, -RU	11	173	1	1
hUCP3-2A / elav-GS fem, -RU	22	174	15	0		hUCP3-2A / elav-GS male, -RU	14	171	0	1
hUCP3-2A / elav-GS fem, -RU	23	159	6	1		hUCP3-2A / elav-GS male, -RU	16	170	1	3
hUCP3-2A / elav-GS fem, -RU	24	152	5	0		hUCP3-2A / elav-GS male, -RU	17	166	2	0
hUCP3-2A / elav-GS fem, -RU	25	147	3	0		hUCP3-2A / elav-GS male, -RU	19	164	1	0
hUCP3-2A / elav-GS fem, -RU	26	144	4	0		hUCP3-2A / elav-GS male, -RU	22	163	9	0
hUCP3-2A / elav-GS fem, -RU	27	140	5	0		hUCP3-2A / elav-GS male, -RU	23	154	4	2
hUCP3-2A / elav-GS fem, -RU	28	135	4	0		hUCP3-2A / elav-GS male, -RU	24	148	1	0
hUCP3-2A / elav-GS fem, -RU	29	131	2	0		hUCP3-2A / elav-GS male, -RU	25	147	1	0
hUCP3-2A / elav-GS fem, -RU	30	129	3	0		hUCP3-2A / elav-GS male, -RU	26	146	3	0
hUCP3-2A / elav-GS fem, -RU	31	126	4	0		hUCP3-2A / elav-GS male, -RU	27	143	1	0
hUCP3-2A / elav-GS fem, -RU	32	122	4	1		hUCP3-2A / elav-GS male, -RU	28	142	5	3
hUCP3-2A / elav-GS fem, -RU	33	117	2	0		hUCP3-2A / elav-GS male, -RU	29	134	4	0
hUCP3-2A / elav-GS fem, -RU	34	115	3	0		hUCP3-2A / elav-GS male, -RU	30	130	1	0
hUCP3-2A / elav-GS fem, -RU	35	112	4	0		hUCP3-2A / elav-GS male, -RU	31	129	6	0
hUCP3-2A / elav-GS fem, -RU	36	108	5	1		hUCP3-2A / elav-GS male, -RU	32	123	4	1
hUCP3-2A / elav-GS fem, -RU	37	102	7	0		hUCP3-2A / elav-GS male, -RU	33	118	6	0
hUCP3-2A / elav-GS fem, -RU	41	95	34	1		hUCP3-2A / elav-GS male, -RU	34	112	8	0
hUCP3-2A / elav-GS fem, -RU	42	60	3	0		hUCP3-2A / elav-GS male, -RU	35	104	12	0
hUCP3-2A / elav-GS fem, -RU	43	57	11	0		hUCP3-2A / elav-GS male, -RU	36	92	4	0
hUCP3-2A / elav-GS fem, -RU	44	46	7	0		hUCP3-2A / elav-GS male, -RU	37	88	9	1
hUCP3-2A / elav-GS fem, -RU	45	39	1	0		hUCP3-2A / elav-GS male, -RU	41	78	28	1
hUCP3-2A / elav-GS fem, -RU	46	38	2	0		hUCP3-2A / elav-GS male, -RU	42	49	3	0
hUCP3-2A / elav-GS fem, -RU	47	36	1	0		hUCP3-2A / elav-GS male, -RU	43	46	2	0
hUCP3-2A / elav-GS fem, -RU	48	35	2	0		hUCP3-2A / elav-GS male, -RU	44	44	5	1
hUCP3-2A / elav-GS fem, -RU	49	33	1	0		hUCP3-2A / elav-GS male, -RU	45	38	2	0
hUCP3-2A / elav-GS fem, -RU	50	32	1	0		hUCP3-2A / elav-GS male, -RU	46	36	2	0
hUCP3-2A / elav-GS fem, -RU	51	31	4	0		hUCP3-2A / elav-GS male, -RU	47	34	2	0
hUCP3-2A / elav-GS fem, -RU	52	27	3	0		hUCP3-2A / elav-GS male, -RU	49	32	7	1
hUCP3-2A / elav-GS fem, -RU	53	24	4	0		hUCP3-2A / elav-GS male, -RU	50	24	2	0
hUCP3-2A / elav-GS fem, -RU	55	20	4	0		hUCP3-2A / elav-GS male, -RU	51	22	3	0
hUCP3-2A / elav-GS fem, -RU	56	16	4	0		hUCP3-2A / elav-GS male, -RU	52	19	1	0
hUCP3-2A / elav-GS fem, -RU	57	12	3	0		hUCP3-2A / elav-GS male, -RU	53	18	1	0
hUCP3-2A / elav-GS fem, -RU	58	9	3	0		hUCP3-2A / elav-GS male, -RU	55	17	4	0
hUCP3-2A / elav-GS fem, -RU	59	6	2	0		hUCP3-2A / elav-GS male, -RU	56	13	5	0
hUCP3-2A / elav-GS fem, -RU	60	4	1	0		hUCP3-2A / elav-GS male, -RU	57	8	3	0
hUCP3-2A / elav-GS fem, -RU	62	3	1	0		hUCP3-2A / elav-GS male, -RU	60	5	1	0
hUCP3-2A / elav-GS fem, -RU	63	2	1	0		hUCP3-2A / elav-GS male, -RU	65	4	1	0
hUCP3-2A / elav-GS fem, -RU	70	1	1	0		hUCP3-2A / elav-GS male, -RU	66	3	2	0
hUCP3-2H / elav-GS fem, +RU	0	193	0	0		hUCP3-2A / elav-GS male, -RU	68	1	1	0
hUCP3-2H / elav-GS fem, +RU	4	193	0	17		hUCP3-2H / elav-GS male, +RU	0	198	0	0
hUCP3-2H / elav-GS fem, +RU	7	176	0	3		hUCP3-2H / elav-GS male, +RU	4	198	0	6
hUCP3-2H / elav-GS fem, +RU	9	173	0	1		hUCP3-2H / elav-GS male, +RU	7	192	0	9
hUCP3-2H / elav-GS fem, +RU	10	172	2	0		hUCP3-2H / elav-GS male, +RU	8	183	1	0
hUCP3-2H / elav-GS fem, +RU	11	170	0	1		hUCP3-2H / elav-GS male, +RU	9	182	1	2
hUCP3-2H / elav-GS fem, +RU	16	169	0	2		hUCP3-2H / elav-GS male, +RU	10	179	1	0
hUCP3-2H / elav-GS fem, +RU	17	167	1	0		hUCP3-2H / elav-GS male, +RU	14	178	0	1
hUCP3-2H / elav-GS fem, +RU	18	166	1	0		hUCP3-2H / elav-GS male, +RU	16	177	1	4
hUCP3-2H / elav-GS fem, +RU	19	165	1	0		hUCP3-2H / elav-GS male, +RU	18	172	0	1
hUCP3-2H / elav-GS fem, +RU	22	164	8	0		hUCP3-2H / elav-GS male, +RU	19	171	1	0
hUCP3-2H / elav-GS fem, +RU	23	156	0	1		hUCP3-2H / elav-GS male, +RU	22	170	1	0
hUCP3-2H / elav-GS fem, +RU	24	155	3	0		hUCP3-2H / elav-GS male, +RU	23	169	2	2
hUCP3-2H / elav-GS fem, +RU	25	152	0	2		hUCP3-2H / elav-GS male, +RU	25	165	2	0
hUCP3-2H / elav-GS fem, +RU	26	150	2	0		hUCP3-2H / elav-GS male, +RU	27	163	1	0
hUCP3-2H / elav-GS fem, +RU	27	148	4	0		hUCP3-2H / elav-GS male, +RU	28	162	4	2
hUCP3-2H / elav-GS fem, +RU	28	144	1	3		hUCP3-2H / elav-GS male, +RU	29	156	2	0
hUCP3-2H / elav-GS fem, +RU	29	140	4	0		hUCP3-2H / elav-GS male, +RU	31	154	5	0
hUCP3-2H / elav-GS fem, +RU	30	136	2	0		hUCP3-2H / elav-GS male, +RU	33	149	2	0
hUCP3-2H / elav-GS fem, +RU	31	134	2	0		hUCP3-2H / elav-GS male, +RU	34	147	5	0
hUCP3-2H / elav-GS fem, +RU	32	132	4	0		hUCP3-2H / elav-GS male, +RU	35	142	1	4
hUCP3-2H / elav-GS fem, +RU	33	128	3	0		hUCP3-2H / elav-GS male, +RU	36	137	2	0
hUCP3-2H / elav-GS fem, +RU	34	125	6	0		hUCP3-2H / elav-GS male, +RU	37	135	5	1
hUCP3-2H / elav-GS fem, +RU	35	119	3	0		hUCP3-2H / elav-GS male, +RU	41	129	25	0
hUCP3-2H / elav-GS fem, +RU	37	116	2	0		hUCP3-2H / elav-GS male, +RU	43	104	3	0
hUCP3-2H / elav-GS fem, +RU	41	114	21	0		hUCP3-2H / elav-GS male, +RU	44	101	10	1
hUCP3-2H / elav-GS fem, +RU	42	93	4	0		hUCP3-2H / elav-GS male, +RU	45	90	3	0
hUCP3-2H / elav-GS fem, +RU	43	89	5	0		hUCP3-2H / elav-GS male, +RU	46	87	7	1
hUCP3-2H / elav-GS fem, +RU	44	84	7	7		hUCP3-2H / elav-GS male, +RU	47	79	7	0
hUCP3-2H / elav-GS fem, +RU	45	70	1	0		hUCP3-2H / elav-GS male, +RU	48	72	3	0
hUCP3-2H / elav-GS fem, +RU	46	69	1	0		hUCP3-2H / elav-GS male, +RU	49	69	6	1
hUCP3-2H / elav-GS fem, +RU	47	68	4	0		hUCP3-2H / elav-GS male, +RU	50	62	5	0
hUCP3-2H / elav-GS fem, +RU	48	64	1	0		hUCP3-2H / elav-GS male, +RU	51	57	1	1
hUCP3-2H / elav-GS fem, +RU	49	63	5	0		hUCP3-2H / elav-GS male, +RU	52	55	2	0
hUCP3-2H / elav-GS fem, +RU	51	58	3	0		hUCP3-2H / elav-GS male, +RU	53	53	7	2
hUCP3-2H / elav-GS fem, +RU	52	55	2	1		hUCP3-2H / elav-GS male, +RU	54	44	6	0
hUCP3-2H / elav-GS fem, +RU	53	52	1	1		hUCP3-2H / elav-GS male, +RU	55	38	2	0
hUCP3-2H / elav-GS fem, +RU	54	50	2	0		hUCP3-2H / elav-GS male, +RU	56	36	13	1
hUCP3-2H / elav-GS fem, +RU	55	48	6	0		hUCP3-2H / elav-GS male, +RU	57	22	2	0
hUCP3-2H / elav-GS fem, +RU	56	42	2	0		hUCP3-2H / elav-GS male, +RU	58	20	1	0
hUCP3-2H / elav-GS fem, +RU	57	40	2	0		hUCP3-2H / elav-GS male, +RU	59	19	2	0
hUCP3-2H / elav-GS fem, +RU	58	38	1	0		hUCP3-2H / elav-GS male, +RU	60	17	3	1
hUCP3-2H / elav-GS fem, +RU	59	37	1	0		hUCP3-2H / elav-GS male, +RU	61	13	1	0
hUCP3-2H / elav-GS fem, +RU	60	36	6	0		hUCP3-2H / elav-GS male, +RU	62	12	2	0
hUCP3-2H / elav-GS fem, +RU	61	30	1	0		hUCP3-2H / elav-GS male, +RU	63	10	1	0
hUCP3-2H / elav-GS fem, +RU	62	29	3	0		hUCP3-2H / elav-GS male, +RU	65	9	1	1
hUCP3-2H / elav-GS fem, +RU	63	26	9	1		hUCP3-2H / elav-GS male, +RU	66	7	2	1
hUCP3-2H / elav-GS fem, +RU	64	16	1	0		hUCP3-2H / elav-GS male, +RU	67	4	1	0
hUCP3-2H / elav-GS fem, +RU	65	15	3	1		hUCP3-2H / elav-GS male, +RU	69	3	2	0
hUCP3-2H / elav-GS fem, +RU	66	11	5	0		hUCP3-2H / elav-GS male, +RU	70	1	1	0
hUCP3-2H / elav-GS fem, +RU	67	6	1	0		hUCP3-2H / elav-GS male, -RU	0	199	0	0
hUCP3-2H / elav-GS fem, +RU	69	5	3	0		hUCP3-2H / elav-GS male, -RU	4	199	0	9
hUCP3-2H / elav-GS fem, +RU	70	2	2	0		hUCP3-2H / elav-GS male, -RU	7	190	0	6
hUCP3-2H / elav-GS fem, -RU	0	200	0	0		hUCP3-2H / elav-GS male, -RU	11	184	0	1
hUCP3-2H / elav-GS fem, -RU	4	200	0	19		hUCP3-2H / elav-GS male, -RU	14	183	0	2
hUCP3-2H / elav-GS fem, -RU	7	181	0	2		hUCP3-2H / elav-GS male, -RU	15	181	2	0
hUCP3-2H / elav-GS fem, -RU	9	179	1	0		hUCP3-2H / elav-GS male, -RU	16	179	0	2
hUCP3-2H / elav-GS fem, -RU	13	178	1	0		hUCP3-2H / elav-GS male, -RU	17	177	1	0
hUCP3-2H / elav-GS fem, -RU	16	177	3	0		hUCP3-2H / elav-GS male, -RU	19	176	1	0
hUCP3-2H / elav-GS fem, -RU	18	174	1	0		hUCP3-2H / elav-GS male, -RU	22	175	4	0
hUCP3-2H / elav-GS fem, -RU	22	173	3	0		hUCP3-2H / elav-GS male, -RU	23	171	4	0
hUCP3-2H / elav-GS fem, -RU	23	170	2	0		hUCP3-2H / elav-GS male, -RU	24	167	2	0
hUCP3-2H / elav-GS fem, -RU	24	168	3	0		hUCP3-2H / elav-GS male, -RU	25	165	0	1
hUCP3-2H / elav-GS fem, -RU	25	165	1	0		hUCP3-2H / elav-GS male, -RU	27	164	1	0
hUCP3-2H / elav-GS fem, -RU	26	164	2	0		hUCP3-2H / elav-GS male, -RU	28	163	7	3
hUCP3-2H / elav-GS fem, -RU	27	162	3	0		hUCP3-2H / elav-GS male, -RU	29	153	2	0
hUCP3-2H / elav-GS fem, -RU	28	159	4	1		hUCP3-2H / elav-GS male, -RU	30	151	3	0
hUCP3-2H / elav-GS fem, -RU	29	154	5	0		hUCP3-2H / elav-GS male, -RU	31	148	2	0
hUCP3-2H / elav-GS fem, -RU	30	149	4	0		hUCP3-2H / elav-GS male, -RU	32	146	6	0
hUCP3-2H / elav-GS fem, -RU	31	145	7	0		hUCP3-2H / elav-GS male, -RU	33	140	1	0
hUCP3-2H / elav-GS fem, -RU	32	138	4	1		hUCP3-2H / elav-GS male, -RU	34	139	5	0
hUCP3-2H / elav-GS fem, -RU	34	133	4	0		hUCP3-2H / elav-GS male, -RU	35	134	8	1
hUCP3-2H / elav-GS fem, -RU	35	129	7	0		hUCP3-2H / elav-GS male, -RU	36	125	6	0
hUCP3-2H / elav-GS fem, -RU	36	122	1	0		hUCP3-2H / elav-GS male, -RU	37	119	3	0
hUCP3-2H / elav-GS fem, -RU	37	121	3	0		hUCP3-2H / elav-GS male, -RU	41	116	42	5
hUCP3-2H / elav-GS fem, -RU	41	118	29	0		hUCP3-2H / elav-GS male, -RU	42	69	3	0
hUCP3-2H / elav-GS fem, -RU	42	89	5	0		hUCP3-2H / elav-GS male, -RU	43	66	1	0
hUCP3-2H / elav-GS fem, -RU	43	84	3	0		hUCP3-2H / elav-GS male, -RU	44	65	5	0
hUCP3-2H / elav-GS fem, -RU	44	81	3	0		hUCP3-2H / elav-GS male, -RU	45	60	1	0
hUCP3-2H / elav-GS fem, -RU	45	78	2	0		hUCP3-2H / elav-GS male, -RU	46	59	2	1
hUCP3-2H / elav-GS fem, -RU	46	76	1	2		hUCP3-2H / elav-GS male, -RU	47	56	1	0
hUCP3-2H / elav-GS fem, -RU	47	73	2	0		hUCP3-2H / elav-GS male, -RU	48	55	5	0
hUCP3-2H / elav-GS fem, -RU	48	71	3	0		hUCP3-2H / elav-GS male, -RU	49	50	9	3
hUCP3-2H / elav-GS fem, -RU	49	68	3	0		hUCP3-2H / elav-GS male, -RU	50	38	2	0
hUCP3-2H / elav-GS fem, -RU	50	65	3	0		hUCP3-2H / elav-GS male, -RU	52	36	2	0
hUCP3-2H / elav-GS fem, -RU	51	62	4	0		hUCP3-2H / elav-GS male, -RU	53	34	1	0
hUCP3-2H / elav-GS fem, -RU	52	58	4	0		hUCP3-2H / elav-GS male, -RU	54	33	1	0
hUCP3-2H / elav-GS fem, -RU	53	54	3	0		hUCP3-2H / elav-GS male, -RU	55	32	3	0
hUCP3-2H / elav-GS fem, -RU	54	51	2	0		hUCP3-2H / elav-GS male, -RU	56	29	7	0
hUCP3-2H / elav-GS fem, -RU	55	49	3	0		hUCP3-2H / elav-GS male, -RU	57	22	2	0
hUCP3-2H / elav-GS fem, -RU	56	46	2	3		hUCP3-2H / elav-GS male, -RU	58	20	1	0
hUCP3-2H / elav-GS fem, -RU	57	41	5	0		hUCP3-2H / elav-GS male, -RU	59	19	1	0
hUCP3-2H / elav-GS fem, -RU	58	36	5	0		hUCP3-2H / elav-GS male, -RU	60	18	2	0
hUCP3-2H / elav-GS fem, -RU	59	31	4	0		hUCP3-2H / elav-GS male, -RU	62	16	3	0
hUCP3-2H / elav-GS fem, -RU	60	27	5	0		hUCP3-2H / elav-GS male, -RU	63	13	5	0
hUCP3-2H / elav-GS fem, -RU	61	22	1	0		hUCP3-2H / elav-GS male, -RU	64	8	1	0
hUCP3-2H / elav-GS fem, -RU	62	21	3	0		hUCP3-2H / elav-GS male, -RU	65	7	3	0
hUCP3-2H / elav-GS fem, -RU	63	18	3	0		hUCP3-2H / elav-GS male, -RU	67	4	2	0
hUCP3-2H / elav-GS fem, -RU	65	15	3	0		hUCP3-2H / elav-GS male, -RU	69	2	1	0
hUCP3-2H / elav-GS fem, -RU	66	12	2	0		hUCP3-2H / elav-GS male, -RU	70	1	0	1
hUCP3-2H / elav-GS fem, -RU	67	10	3	0
hUCP3-2H / elav-GS fem, -RU	69	7	4	0
hUCP3-2H / elav-GS fem, -RU	70	3	3	0

## Sheet: Table for data of figure 5
Figure 5A (females)						Figure 5B (males)						Figure 5C (females)						Figure 5D (males)
Genotype	Age	Nx	dx	cx		Genotype	Age	Nx	dx	cx		Genotype	Age	Nx	dx	cx		Genotype	Age	Nx	dx	cx
+ / elav-GS fem, +RU	0	130	0	0		+/elav-GS male, +RU	0	100	0	0		hUCP3-hi / dilp2-Gal4 fem	0	100	0	0		hUCP3-hi / dilp2-Gal4 male	0	90	0	0
+ / elav-GS fem, +RU	13	130	1	0		+/elav-GS male, +RU	3	100	0	1		hUCP3-hi / dilp2-Gal4 fem	14	100	1	0		hUCP3-hi / dilp2-Gal4 male	23	90	1	0
+ / elav-GS fem, +RU	15	129	1	0		+/elav-GS male, +RU	9	99	0	1		hUCP3-hi / dilp2-Gal4 fem	15	99	1	0		hUCP3-hi / dilp2-Gal4 male	25	89	1	0
+ / elav-GS fem, +RU	24	128	0	1		+/elav-GS male, +RU	14	98	0	1		hUCP3-hi / dilp2-Gal4 fem	17	98	1	0		hUCP3-hi / dilp2-Gal4 male	27	88	4	0
+ / elav-GS fem, +RU	26	127	1	0		+/elav-GS male, +RU	26	97	1	0		hUCP3-hi / dilp2-Gal4 fem	21	97	1	0		hUCP3-hi / dilp2-Gal4 male	29	84	3	0
+ / elav-GS fem, +RU	27	126	1	0		+/elav-GS male, +RU	30	96	4	0		hUCP3-hi / dilp2-Gal4 fem	22	96	2	0		hUCP3-hi / dilp2-Gal4 male	30	81	7	0
+ / elav-GS fem, +RU	29	125	2	0		+/elav-GS male, +RU	33	92	0	1		hUCP3-hi / dilp2-Gal4 fem	23	94	4	0		hUCP3-hi / dilp2-Gal4 male	31	74	3	0
+ / elav-GS fem, +RU	30	123	4	0		+/elav-GS male, +RU	35	91	3	1		hUCP3-hi / dilp2-Gal4 fem	24	90	9	0		hUCP3-hi / dilp2-Gal4 male	32	71	1	0
+ / elav-GS fem, +RU	33	119	1	0		+/elav-GS male, +RU	38	87	2	0		hUCP3-hi / dilp2-Gal4 fem	26	81	5	0		hUCP3-hi / dilp2-Gal4 male	33	70	9	0
+ / elav-GS fem, +RU	36	118	1	0		+/elav-GS male, +RU	39	85	2	0		hUCP3-hi / dilp2-Gal4 fem	27	76	3	0		hUCP3-hi / dilp2-Gal4 male	34	61	2	0
+ / elav-GS fem, +RU	38	117	2	0		+/elav-GS male, +RU	41	83	1	0		hUCP3-hi / dilp2-Gal4 fem	28	73	2	0		hUCP3-hi / dilp2-Gal4 male	35	59	2	0
+ / elav-GS fem, +RU	39	115	1	0		+/elav-GS male, +RU	42	82	1	0		hUCP3-hi / dilp2-Gal4 fem	29	71	3	0		hUCP3-hi / dilp2-Gal4 male	36	57	1	0
+ / elav-GS fem, +RU	42	114	2	0		+/elav-GS male, +RU	45	81	5	0		hUCP3-hi / dilp2-Gal4 fem	30	68	12	0		hUCP3-hi / dilp2-Gal4 male	37	56	2	0
+ / elav-GS fem, +RU	43	112	3	0		+/elav-GS male, +RU	46	76	1	0		hUCP3-hi / dilp2-Gal4 fem	31	56	4	0		hUCP3-hi / dilp2-Gal4 male	38	54	6	0
+ / elav-GS fem, +RU	45	109	10	1		+/elav-GS male, +RU	48	75	3	0		hUCP3-hi / dilp2-Gal4 fem	32	52	5	0		hUCP3-hi / dilp2-Gal4 male	39	48	2	0
+ / elav-GS fem, +RU	47	98	4	1		+/elav-GS male, +RU	49	72	2	0		hUCP3-hi / dilp2-Gal4 fem	33	47	16	0		hUCP3-hi / dilp2-Gal4 male	40	46	1	1
+ / elav-GS fem, +RU	48	93	2	0		+/elav-GS male, +RU	52	70	10	0		hUCP3-hi / dilp2-Gal4 fem	34	31	2	0		hUCP3-hi / dilp2-Gal4 male	42	44	4	1
+ / elav-GS fem, +RU	49	91	3	0		+/elav-GS male, +RU	53	60	1	0		hUCP3-hi / dilp2-Gal4 fem	35	29	3	0		hUCP3-hi / dilp2-Gal4 male	43	39	4	0
+ / elav-GS fem, +RU	50	88	4	0		+/elav-GS male, +RU	54	59	1	0		hUCP3-hi / dilp2-Gal4 fem	36	26	2	0		hUCP3-hi / dilp2-Gal4 male	45	35	17	0
+ / elav-GS fem, +RU	52	84	13	0		+/elav-GS male, +RU	55	58	2	0		hUCP3-hi / dilp2-Gal4 fem	37	24	2	0		hUCP3-hi / dilp2-Gal4 male	47	18	1	0
+ / elav-GS fem, +RU	53	71	3	0		+/elav-GS male, +RU	56	56	1	0		hUCP3-hi / dilp2-Gal4 fem	38	22	5	0		hUCP3-hi / dilp2-Gal4 male	48	17	1	0
+ / elav-GS fem, +RU	54	68	1	3		+/elav-GS male, +RU	58	55	2	0		hUCP3-hi / dilp2-Gal4 fem	39	17	1	0		hUCP3-hi / dilp2-Gal4 male	50	16	2	0
+ / elav-GS fem, +RU	56	64	3	2		+/elav-GS male, +RU	59	53	5	0		hUCP3-hi / dilp2-Gal4 fem	41	16	1	0		hUCP3-hi / dilp2-Gal4 male	52	14	5	0
+ / elav-GS fem, +RU	59	59	4	0		+/elav-GS male, +RU	60	48	2	1		hUCP3-hi / dilp2-Gal4 fem	42	15	1	0		hUCP3-hi / dilp2-Gal4 male	54	9	1	0
+ / elav-GS fem, +RU	60	55	6	0		+/elav-GS male, +RU	62	45	2	0		hUCP3-hi / dilp2-Gal4 fem	45	14	11	0		hUCP3-hi / dilp2-Gal4 male	55	8	1	0
+ / elav-GS fem, +RU	61	49	1	1		+/elav-GS male, +RU	63	43	3	0		hUCP3-hi / dilp2-Gal4 fem	47	3	2	0		hUCP3-hi / dilp2-Gal4 male	56	7	2	0
+ / elav-GS fem, +RU	62	47	1	0		+/elav-GS male, +RU	64	40	4	0		hUCP3-hi / dilp2-Gal4 fem	58	1	1	0		hUCP3-hi / dilp2-Gal4 male	58	5	1	0
+ / elav-GS fem, +RU	63	46	2	1		+/elav-GS male, +RU	65	36	5	0		+ / dilp2-Gal4 fem	0	96	0	0		hUCP3-hi / dilp2-Gal4 male	59	4	3	0
+ / elav-GS fem, +RU	64	43	12	0		+/elav-GS male, +RU	66	31	8	0		+ / dilp2-Gal4 fem	17	96	1	0		hUCP3-hi / dilp2-Gal4 male	64	1	1	0
+ / elav-GS fem, +RU	65	31	7	0		+/elav-GS male, +RU	67	23	4	0		+ / dilp2-Gal4 fem	21	95	1	0		+ / dilp2-Gal4 male	0	90	0	0
+ / elav-GS fem, +RU	66	24	5	0		+/elav-GS male, +RU	68	19	10	0		+ / dilp2-Gal4 fem	23	94	1	0		+ / dilp2-Gal4 male	17	90	1	0
+ / elav-GS fem, +RU	67	19	3	0		+/elav-GS male, +RU	69	9	3	4		+ / dilp2-Gal4 fem	24	93	1	0		+ / dilp2-Gal4 male	24	89	1	0
+ / elav-GS fem, +RU	68	16	5	0		+/elav-GS male, +RU	70	2	2	0		+ / dilp2-Gal4 fem	27	92	2	0		+ / dilp2-Gal4 male	27	88	0	1
+ / elav-GS fem, +RU	69	11	4	0		+/elav-GS male, -RU	0	100	0	0		+ / dilp2-Gal4 fem	30	90	1	0		+ / dilp2-Gal4 male	30	87	4	0
+ / elav-GS fem, +RU	70	7	3	0		+/elav-GS male, -RU	27	100	1	0		+ / dilp2-Gal4 fem	33	89	1	0		+ / dilp2-Gal4 male	33	83	8	0
+ / elav-GS fem, +RU	71	4	2	0		+/elav-GS male, -RU	30	99	1	0		+ / dilp2-Gal4 fem	34	88	5	0		+ / dilp2-Gal4 male	36	75	0	1
+ / elav-GS fem, +RU	74	2	1	1		+/elav-GS male, -RU	33	98	2	0		+ / dilp2-Gal4 fem	37	83	4	0		+ / dilp2-Gal4 male	37	74	1	0
+ / elav-GS fem, -RU	0	130	0	0		+/elav-GS male, -RU	37	96	1	0		+ / dilp2-Gal4 fem	38	79	3	0		+ / dilp2-Gal4 male	38	73	8	0
+ / elav-GS fem, -RU	21	130	1	0		+/elav-GS male, -RU	38	95	4	1		+ / dilp2-Gal4 fem	39	76	2	0		+ / dilp2-Gal4 male	39	65	1	0
+ / elav-GS fem, -RU	23	129	1	0		+/elav-GS male, -RU	39	90	0	1		+ / dilp2-Gal4 fem	41	74	1	0		+ / dilp2-Gal4 male	40	64	1	0
+ / elav-GS fem, -RU	24	128	1	0		+/elav-GS male, -RU	40	89	2	0		+ / dilp2-Gal4 fem	42	73	2	1		+ / dilp2-Gal4 male	41	63	3	0
+ / elav-GS fem, -RU	29	127	3	1		+/elav-GS male, -RU	42	87	1	0		+ / dilp2-Gal4 fem	43	70	1	0		+ / dilp2-Gal4 male	42	60	0	1
+ / elav-GS fem, -RU	30	123	2	0		+/elav-GS male, -RU	43	86	3	0		+ / dilp2-Gal4 fem	45	69	3	1		+ / dilp2-Gal4 male	43	59	2	0
+ / elav-GS fem, -RU	31	121	2	0		+/elav-GS male, -RU	45	83	10	5		+ / dilp2-Gal4 fem	46	65	2	0		+ / dilp2-Gal4 male	45	57	13	0
+ / elav-GS fem, -RU	32	119	2	0		+/elav-GS male, -RU	46	68	4	0		+ / dilp2-Gal4 fem	47	63	4	0		+ / dilp2-Gal4 male	46	44	2	0
+ / elav-GS fem, -RU	33	117	2	0		+/elav-GS male, -RU	47	64	1	0		+ / dilp2-Gal4 fem	48	59	2	0		+ / dilp2-Gal4 male	47	42	1	0
+ / elav-GS fem, -RU	34	115	1	0		+/elav-GS male, -RU	48	63	1	0		+ / dilp2-Gal4 fem	49	57	1	0		+ / dilp2-Gal4 male	48	41	1	0
+ / elav-GS fem, -RU	35	114	1	4		+/elav-GS male, -RU	50	62	2	0		+ / dilp2-Gal4 fem	50	56	1	0		+ / dilp2-Gal4 male	50	40	2	0
+ / elav-GS fem, -RU	37	109	1	0		+/elav-GS male, -RU	52	60	7	0		+ / dilp2-Gal4 fem	52	55	11	0		+ / dilp2-Gal4 male	52	38	14	0
+ / elav-GS fem, -RU	38	108	0	1		+/elav-GS male, -RU	56	53	2	0		+ / dilp2-Gal4 fem	53	44	4	0		+ / dilp2-Gal4 male	53	24	1	0
+ / elav-GS fem, -RU	39	107	2	0		+/elav-GS male, -RU	58	51	3	0		+ / dilp2-Gal4 fem	54	40	1	0		+ / dilp2-Gal4 male	56	23	1	1
+ / elav-GS fem, -RU	42	105	1	0		+/elav-GS male, -RU	59	48	8	0		+ / dilp2-Gal4 fem	55	39	4	0		+ / dilp2-Gal4 male	58	21	4	0
+ / elav-GS fem, -RU	43	104	2	0		+/elav-GS male, -RU	61	40	1	1		+ / dilp2-Gal4 fem	58	35	4	0		+ / dilp2-Gal4 male	59	17	5	2
+ / elav-GS fem, -RU	45	102	1	0		+/elav-GS male, -RU	63	38	4	0		+ / dilp2-Gal4 fem	59	31	5	1		+ / dilp2-Gal4 male	60	10	1	0
+ / elav-GS fem, -RU	46	101	4	0		+/elav-GS male, -RU	64	34	5	0		+ / dilp2-Gal4 fem	60	25	3	0		+ / dilp2-Gal4 male	61	9	2	0
+ / elav-GS fem, -RU	47	97	1	0		+/elav-GS male, -RU	65	29	1	0		+ / dilp2-Gal4 fem	61	22	6	0		+ / dilp2-Gal4 male	63	7	2	0
+ / elav-GS fem, -RU	49	96	1	0		+/elav-GS male, -RU	66	28	4	0		+ / dilp2-Gal4 fem	62	16	4	0		+ / dilp2-Gal4 male	64	5	1	1
+ / elav-GS fem, -RU	50	95	1	0		+/elav-GS male, -RU	67	24	1	0		+ / dilp2-Gal4 fem	63	12	3	0		+ / dilp2-Gal4 male	66	3	2	0
+ / elav-GS fem, -RU	52	94	2	0		+/elav-GS male, -RU	68	23	1	1		+ / dilp2-Gal4 fem	64	9	1	0		+ / dilp2-Gal4 male	72	1	1	0
+ / elav-GS fem, -RU	53	92	1	0		+/elav-GS male, -RU	69	21	1	0		+ / dilp2-Gal4 fem	65	8	6	1		hUCP3-hi / + male	0	90	0	0
+ / elav-GS fem, -RU	54	91	1	1		+/elav-GS male, -RU	70	20	3	0		+ / dilp2-Gal4 fem	71	1	1	0		hUCP3-hi / + male	18	90	1	0
+ / elav-GS fem, -RU	55	89	5	0		+/elav-GS male, -RU	71	17	2	0		hUCP3-hi / + fem	0	92	0	0		hUCP3-hi / + male	21	89	0	1
+ / elav-GS fem, -RU	56	84	1	1		+/elav-GS male, -RU	72	15	3	1		hUCP3-hi / + fem	21	92	1	0		hUCP3-hi / + male	23	88	2	0
+ / elav-GS fem, -RU	58	82	1	0		+/elav-GS male, -RU	73	11	3	0		hUCP3-hi / + fem	23	91	2	0		hUCP3-hi / + male	27	86	1	0
+ / elav-GS fem, -RU	59	81	4	0		+/elav-GS male, -RU	74	8	5	0		hUCP3-hi / + fem	24	89	2	0		hUCP3-hi / + male	30	85	8	0
+ / elav-GS fem, -RU	60	77	3	0		+/elav-GS male, -RU	75	3	2	0		hUCP3-hi / + fem	26	87	1	1		hUCP3-hi / + male	31	77	1	0
+ / elav-GS fem, -RU	62	74	5	0		+/elav-GS male, -RU	76	1	1	0		hUCP3-hi / + fem	27	85	1	0		hUCP3-hi / + male	32	76	2	0
+ / elav-GS fem, -RU	63	69	4	1		hUCP3-hi / elav-GS male, +RU	0	100	0	0		hUCP3-hi / + fem	29	84	2	0		hUCP3-hi / + male	33	74	3	0
+ / elav-GS fem, -RU	64	64	4	0		hUCP3-hi / elav-GS male, +RU	3	100	0	1		hUCP3-hi / + fem	30	82	5	0		hUCP3-hi / + male	36	71	1	0
+ / elav-GS fem, -RU	65	60	6	0		hUCP3-hi / elav-GS male, +RU	9	99	0	1		hUCP3-hi / + fem	32	77	3	0		hUCP3-hi / + male	37	70	1	0
+ / elav-GS fem, -RU	66	54	7	1		hUCP3-hi / elav-GS male, +RU	18	98	1	0		hUCP3-hi / + fem	33	74	2	0		hUCP3-hi / + male	38	69	2	0
+ / elav-GS fem, -RU	67	46	6	2		hUCP3-hi / elav-GS male, +RU	21	97	2	0		hUCP3-hi / + fem	35	72	4	0		hUCP3-hi / + male	39	67	1	0
+ / elav-GS fem, -RU	68	38	4	0		hUCP3-hi / elav-GS male, +RU	25	95	1	0		hUCP3-hi / + fem	36	68	2	0		hUCP3-hi / + male	40	66	3	1
+ / elav-GS fem, -RU	69	34	2	0		hUCP3-hi / elav-GS male, +RU	27	94	4	0		hUCP3-hi / + fem	37	66	2	0		hUCP3-hi / + male	41	62	2	0
+ / elav-GS fem, -RU	70	32	3	0		hUCP3-hi / elav-GS male, +RU	30	90	5	0		hUCP3-hi / + fem	39	64	5	0		hUCP3-hi / + male	43	60	2	0
+ / elav-GS fem, -RU	71	29	7	2		hUCP3-hi / elav-GS male, +RU	31	85	2	0		hUCP3-hi / + fem	40	59	2	0		hUCP3-hi / + male	45	58	12	0
+ / elav-GS fem, -RU	72	20	9	2		hUCP3-hi / elav-GS male, +RU	32	83	2	0		hUCP3-hi / + fem	43	57	1	0		hUCP3-hi / + male	46	46	1	0
+ / elav-GS fem, -RU	73	9	3	1		hUCP3-hi / elav-GS male, +RU	33	81	3	0		hUCP3-hi / + fem	45	56	7	1		hUCP3-hi / + male	47	45	3	0
+ / elav-GS fem, -RU	74	5	4	0		hUCP3-hi / elav-GS male, +RU	34	78	2	0		hUCP3-hi / + fem	46	48	1	0		hUCP3-hi / + male	48	42	1	0
+ / elav-GS fem, -RU	76	1	1	0		hUCP3-hi / elav-GS male, +RU	35	76	1	0		hUCP3-hi / + fem	47	47	3	1		hUCP3-hi / + male	49	41	4	0
hUCP3-hi / elav-GS fem, +RU	0	130	0	0		hUCP3-hi / elav-GS male, +RU	36	75	3	0		hUCP3-hi / + fem	48	43	4	0		hUCP3-hi / + male	52	37	11	0
hUCP3-hi / elav-GS fem, +RU	18	130	1	0		hUCP3-hi / elav-GS male, +RU	37	72	3	0		hUCP3-hi / + fem	49	39	4	0		hUCP3-hi / + male	56	26	3	0
hUCP3-hi / elav-GS fem, +RU	23	129	1	0		hUCP3-hi / elav-GS male, +RU	38	69	10	0		hUCP3-hi / + fem	50	35	3	0		hUCP3-hi / + male	58	23	4	0
hUCP3-hi / elav-GS fem, +RU	29	128	2	0		hUCP3-hi / elav-GS male, +RU	39	59	5	0		hUCP3-hi / + fem	52	32	13	0		hUCP3-hi / + male	59	19	10	0
hUCP3-hi / elav-GS fem, +RU	30	126	5	0		hUCP3-hi / elav-GS male, +RU	40	54	5	1		hUCP3-hi / + fem	53	19	2	0		hUCP3-hi / + male	61	9	2	0
hUCP3-hi / elav-GS fem, +RU	32	121	4	0		hUCP3-hi / elav-GS male, +RU	41	48	1	0		hUCP3-hi / + fem	55	17	5	0		hUCP3-hi / + male	62	7	1	0
hUCP3-hi / elav-GS fem, +RU	33	117	6	0		hUCP3-hi / elav-GS male, +RU	42	47	5	0		hUCP3-hi / + fem	58	12	3	0		hUCP3-hi / + male	63	6	1	0
hUCP3-hi / elav-GS fem, +RU	34	111	4	0		hUCP3-hi / elav-GS male, +RU	45	42	13	0		hUCP3-hi / + fem	59	9	4	0		hUCP3-hi / + male	65	5	1	0
hUCP3-hi / elav-GS fem, +RU	35	107	6	0		hUCP3-hi / elav-GS male, +RU	46	29	1	0		hUCP3-hi / + fem	60	5	1	0		hUCP3-hi / + male	66	4	1	0
hUCP3-hi / elav-GS fem, +RU	36	101	2	0		hUCP3-hi / elav-GS male, +RU	47	28	1	1		hUCP3-hi / + fem	61	4	2	0		hUCP3-hi / + male	68	3	1	0
hUCP3-hi / elav-GS fem, +RU	37	99	6	0		hUCP3-hi / elav-GS male, +RU	48	26	2	0		hUCP3-hi / + fem	62	2	1	0		hUCP3-hi / + male	69	2	1	0
hUCP3-hi / elav-GS fem, +RU	38	93	17	0		hUCP3-hi / elav-GS male, +RU	49	24	1	0		hUCP3-hi / + fem	63	1	1	0		hUCP3-hi / + male	72	1	1	0
hUCP3-hi / elav-GS fem, +RU	39	76	2	0		hUCP3-hi / elav-GS male, +RU	50	23	2	0
hUCP3-hi / elav-GS fem, +RU	40	74	4	0		hUCP3-hi / elav-GS male, +RU	52	21	8	0
hUCP3-hi / elav-GS fem, +RU	41	70	7	0		hUCP3-hi / elav-GS male, +RU	53	13	1	0
hUCP3-hi / elav-GS fem, +RU	42	63	7	0		hUCP3-hi / elav-GS male, +RU	56	12	3	0
hUCP3-hi / elav-GS fem, +RU	43	56	6	0		hUCP3-hi / elav-GS male, +RU	58	9	3	0
hUCP3-hi / elav-GS fem, +RU	45	50	8	0		hUCP3-hi / elav-GS male, +RU	59	6	3	0
hUCP3-hi / elav-GS fem, +RU	46	42	1	0		hUCP3-hi / elav-GS male, +RU	60	3	1	0
hUCP3-hi / elav-GS fem, +RU	47	41	4	0		hUCP3-hi / elav-GS male, +RU	63	2	1	0
hUCP3-hi / elav-GS fem, +RU	48	37	1	0		hUCP3-hi / elav-GS male, +RU	65	1	1	0
hUCP3-hi / elav-GS fem, +RU	49	36	2	0		hUCP3-hi / elav-GS male, -RU	0	100	0	0
hUCP3-hi / elav-GS fem, +RU	50	34	4	0		hUCP3-hi / elav-GS male, -RU	15	100	1	0
hUCP3-hi / elav-GS fem, +RU	52	30	5	0		hUCP3-hi / elav-GS male, -RU	21	99	1	0
hUCP3-hi / elav-GS fem, +RU	53	25	1	0		hUCP3-hi / elav-GS male, -RU	23	98	1	0
hUCP3-hi / elav-GS fem, +RU	55	24	1	0		hUCP3-hi / elav-GS male, -RU	24	97	0	1
hUCP3-hi / elav-GS fem, +RU	56	23	1	1		hUCP3-hi / elav-GS male, -RU	25	96	1	0
hUCP3-hi / elav-GS fem, +RU	58	21	4	0		hUCP3-hi / elav-GS male, -RU	27	95	1	0
hUCP3-hi / elav-GS fem, +RU	59	17	7	0		hUCP3-hi / elav-GS male, -RU	29	94	1	0
hUCP3-hi / elav-GS fem, +RU	60	10	2	1		hUCP3-hi / elav-GS male, -RU	30	93	1	0
hUCP3-hi / elav-GS fem, +RU	61	7	3	0		hUCP3-hi / elav-GS male, -RU	33	92	4	0
hUCP3-hi / elav-GS fem, +RU	64	4	1	0		hUCP3-hi / elav-GS male, -RU	35	88	1	0
hUCP3-hi / elav-GS fem, +RU	66	3	1	0		hUCP3-hi / elav-GS male, -RU	36	87	3	0
hUCP3-hi / elav-GS fem, +RU	68	2	1	0		hUCP3-hi / elav-GS male, -RU	37	84	4	0
hUCP3-hi / elav-GS fem, +RU	71	1	1	0		hUCP3-hi / elav-GS male, -RU	38	80	4	1
hUCP3-hi / elav-GS fem, -RU	0	130	0	0		hUCP3-hi / elav-GS male, -RU	39	75	2	0
hUCP3-hi / elav-GS fem, -RU	15	130	0	1		hUCP3-hi / elav-GS male, -RU	40	73	2	0
hUCP3-hi / elav-GS fem, -RU	17	129	1	0		hUCP3-hi / elav-GS male, -RU	41	71	1	0
hUCP3-hi / elav-GS fem, -RU	18	128	1	0		hUCP3-hi / elav-GS male, -RU	42	70	6	0
hUCP3-hi / elav-GS fem, -RU	21	127	1	0		hUCP3-hi / elav-GS male, -RU	43	64	1	0
hUCP3-hi / elav-GS fem, -RU	23	126	1	0		hUCP3-hi / elav-GS male, -RU	45	63	18	0
hUCP3-hi / elav-GS fem, -RU	24	125	1	1		hUCP3-hi / elav-GS male, -RU	46	45	4	0
hUCP3-hi / elav-GS fem, -RU	29	123	1	0		hUCP3-hi / elav-GS male, -RU	47	41	1	0
hUCP3-hi / elav-GS fem, -RU	30	122	3	0		hUCP3-hi / elav-GS male, -RU	48	40	2	0
hUCP3-hi / elav-GS fem, -RU	32	119	1	0		hUCP3-hi / elav-GS male, -RU	49	38	2	0
hUCP3-hi / elav-GS fem, -RU	33	118	1	0		hUCP3-hi / elav-GS male, -RU	50	36	1	0
hUCP3-hi / elav-GS fem, -RU	38	117	3	1		hUCP3-hi / elav-GS male, -RU	52	35	7	0
hUCP3-hi / elav-GS fem, -RU	40	113	3	0		hUCP3-hi / elav-GS male, -RU	54	28	1	2
hUCP3-hi / elav-GS fem, -RU	41	110	1	0		hUCP3-hi / elav-GS male, -RU	59	25	5	0
hUCP3-hi / elav-GS fem, -RU	42	109	2	0		hUCP3-hi / elav-GS male, -RU	60	20	1	0
hUCP3-hi / elav-GS fem, -RU	43	107	2	0		hUCP3-hi / elav-GS male, -RU	61	19	0	1
hUCP3-hi / elav-GS fem, -RU	45	105	6	1		hUCP3-hi / elav-GS male, -RU	63	18	2	0
hUCP3-hi / elav-GS fem, -RU	46	98	1	0		hUCP3-hi / elav-GS male, -RU	64	16	1	0
hUCP3-hi / elav-GS fem, -RU	47	97	3	3		hUCP3-hi / elav-GS male, -RU	65	15	4	0
hUCP3-hi / elav-GS fem, -RU	48	91	3	0		hUCP3-hi / elav-GS male, -RU	66	11	6	0
hUCP3-hi / elav-GS fem, -RU	49	88	1	0		hUCP3-hi / elav-GS male, -RU	70	5	1	0
hUCP3-hi / elav-GS fem, -RU	50	87	4	0		hUCP3-hi / elav-GS male, -RU	71	4	1	0
hUCP3-hi / elav-GS fem, -RU	52	83	8	0		hUCP3-hi / elav-GS male, -RU	73	3	2	0
hUCP3-hi / elav-GS fem, -RU	53	75	1	0		hUCP3-hi / elav-GS male, -RU	74	1	1	0
hUCP3-hi / elav-GS fem, -RU	54	74	1	0
hUCP3-hi / elav-GS fem, -RU	55	73	1	0
hUCP3-hi / elav-GS fem, -RU	56	72	1	1
hUCP3-hi / elav-GS fem, -RU	58	70	1	0
hUCP3-hi / elav-GS fem, -RU	59	69	2	0
hUCP3-hi / elav-GS fem, -RU	60	67	1	0
hUCP3-hi / elav-GS fem, -RU	61	66	0	2
hUCP3-hi / elav-GS fem, -RU	62	64	5	0
hUCP3-hi / elav-GS fem, -RU	63	59	4	1
hUCP3-hi / elav-GS fem, -RU	64	54	1	0
hUCP3-hi / elav-GS fem, -RU	65	53	4	0
hUCP3-hi / elav-GS fem, -RU	66	49	3	0
hUCP3-hi / elav-GS fem, -RU	67	46	6	0
hUCP3-hi / elav-GS fem, -RU	68	40	3	0
hUCP3-hi / elav-GS fem, -RU	69	37	5	1
hUCP3-hi / elav-GS fem, -RU	70	31	7	0
hUCP3-hi / elav-GS fem, -RU	71	24	7	1
hUCP3-hi / elav-GS fem, -RU	72	16	6	0
hUCP3-hi / elav-GS fem, -RU	73	10	3	0
hUCP3-hi / elav-GS fem, -RU	74	7	6	0
hUCP3-hi / elav-GS fem, -RU	75	1	1	0
